# Supplementary material for: Co-expression of xenopsin and rhabdomeric opsin in photoreceptors bearing microvilli and cilia
Source: eLife. 2017 Sep 6;6:e23435. doi: 10.7554/eLife.23435 (PMC5648526; doi:10.7554/eLife.23435)
Supplement: Figure 4—figure supplement 3—source data 1. [file elife-23435-fig4-figsupp3-data1.xlsx]

## Sheet: Sheet1
Sequence	Species	Accesion number	Source
Acyrthosiphon pisum Arf1 NP 001280296.1	Acyrthosiphon pisum	NP 001280296.1	GenBank
Aiptasia pulchella Arf1 AAP80740.1	Aiptasia pulchella	AAP80740.1	GenBank
Anguilla anguilla Ras ABA82135.1	Anguilla anguilla	ABA82135.1	GenBank
Antheraea yamamai Arf partial AFO83996.1	Antheraea yamamai	AFO83996.1	GenBank
Aplysia californica PREDICTED Arf1 XP 005099490.1	Aplysia californica	XP 005099490.1	GenBank
Aplysia californica PREDICTED Arf6 XP 005098185.1	Aplysia californica	XP 005098185.1	GenBank
Atta cephalotes PREDICTED Arf2 XP 012055143.1	Atta cephalotes	XP 012055143.1	GenBank
Bombus terrestris PREDICTED Arf2 XP 003398970.1	Bombus terrestris	XP 003398970.1	GenBank
Bombyx mori PREDICTED Arf6 XP 004930032.1	Bombyx mori	XP 004930032.1	GenBank
Bos taurus Arf2 NP 777114.1	Bos taurus	NP 777114.1	GenBank
Bos taurus ras GTPase AAP47271.1	Bos taurus	AAP47271.1	GenBank
Branchiostoma floridae hypothetical protein EEN52955.1	Branchiostoma floridae	EEN52955.1	GenBank
Branchiostoma floridae hypothetical protein EEN69597.1	Branchiostoma floridae	EEN69597.1	GenBank
Brugia malayi Arf1 EJW75727.1	Brugia malayi	EJW75727.1	GenBank
Caenorhabditis elegans ARF1 2 NP 498235.1	Caenorhabditis elegans	NP 498235.1	GenBank
Caligus rogercresseyi Arf4 ACO10868.1	Caligus rogercresseyi	ACO10868.1	GenBank
Capitella teleta hypothetical protein ELU00694.1	Capitella teleta	ELU00694.1	GenBank
Capitella teleta hypothetical protein ELU04506.1	Capitella teleta	ELU04506.1	GenBank
Capitella teleta hypothetical protein ELU16419.1	Capitella teleta	ELU16419.1	GenBank
Ceratitis capitata PREDICTED Arf3 XP 004530164.1	Ceratitis capitata	XP 004530164.1	GenBank
Ciona intestinalis PREDICTED Arf1 XP 009858856.1	Ciona intestinalis	XP 009858856.1	GenBank
Ciona intestinalis PREDICTED Arf2 partial XP 002120521.2	Ciona intestinalis	XP 002120521.2	GenBank
Ciona intestinalis PREDICTED Arf4 XP 002130554.1	Ciona intestinalis	XP 002130554.1	GenBank
Crassostrea gigas Arf EKC27547.1	Crassostrea gigas	EKC27547.1	GenBank
Crassostrea gigas Arf1 EKC42804.1	Crassostrea gigas	EKC42804.1	GenBank
Crassostrea gigas Arf1 EKC42807.1	Crassostrea gigas	EKC42807.1	GenBank
Crassostrea gigas PREDICTED Arf1 XP 011416217.1	Crassostrea gigas	XP 011416217.1	GenBank
Crassostrea gigas PREDICTED Arf2 XP 011428363.1	Crassostrea gigas	XP 011428363.1	GenBank
Crassostrea gigas PREDICTED Arf4 XP 011439454.1	Crassostrea gigas	XP 011439454.1	GenBank
Crassostrea gigas PREDICTED Arf6 XP 011447695.1	Crassostrea gigas	XP 011447695.1	GenBank
Danaus plexippus Arf EHJ64178.1	Danaus plexippus	EHJ64178.1	GenBank
Danio rerio Arf1 NP 958860.1	Danio rerio	NP 958860.1	GenBank
Danio rerio Arf2 NP 958912.1	Danio rerio	NP 958912.1	GenBank
Danio rerio Arf3 NP 001003441.1	Danio rerio	NP 001003441.1	GenBank
Danio rerio Arf4 NP 956170.1	Danio rerio	NP 956170.1	GenBank
Danio rerio Arf5 NP 954969.1	Danio rerio	NP 954969.1	GenBank
Danio rerio Arf6 NP 001154847.1	Danio rerio	NP 001154847.1	GenBank
Dictyocaulus viviparus Arf KJH40082.1	Dictyocaulus viviparus	KJH40082.1	GenBank
Drosophila melanogaster Arf at 51F AAM68535.1	Drosophila melanogaster	AAM68535.1	GenBank
Drosophila melanogaster Arf2 AAA53667.1	Drosophila melanogaster	AAA53667.1	GenBank
Drosophila melanogaster Arf3 AAA53668.1	Drosophila melanogaster	AAA53668.1	GenBank
Echinococcus multilocularis Arf 4 CDS35821.1	Echinococcus multilocularis	CDS35821.1	GenBank
Equus przewalskii PREDICTED Arf1 XP 005599712.1	Equus przewalskii	XP 005599712.1	GenBank
Fopius arisanus PREDICTED Arf2 XP 011298532.1	Fopius arisanus	XP 011298532.1	GenBank
Gallus gallus Arf1 NP 001006352.1	Gallus gallus	NP 001006352.1	GenBank
Gallus gallus Arf5 NP 990656.1	Gallus gallus	NP 990656.1	GenBank
Gallus gallus Arf6 NP 001075174.1	Gallus gallus	NP 001075174.1	GenBank
Haliotis discus discus Arf2 ABO26676.1	Haliotis discus	ABO26676.1	GenBank
Helobdella robusta hypothetical protein XP 009017021.1	Helobdella robusta	XP 009017021.1	GenBank
Helobdella robusta hypothetical protein XP 009017039.1	Helobdella robusta	XP 009017039.1	GenBank
Helobdella robusta hypothetical protein XP 009025112.1	Helobdella robusta	XP 009025112.1	GenBank
Helobdella robusta hypothetical protein XP 009028190.1	Helobdella robusta	XP 009028190.1	GenBank
Helobdella robusta hypothetical protein ESO06236.1	Helobdella robusta	ESO06236.1	GenBank
Homo sapiens Arf3 NP 001650.1	Homo sapiens	NP 001650.1	GenBank
Homo sapiens Arf4 NP 001651.1	Homo sapiens	NP 001651.1	GenBank
Homo sapiens Arf5 NP 001653.1	Homo sapiens	NP 001653.1	GenBank
Homo sapiens GTPase CAA43784.1	Homo sapiens	CAA43784.1	GenBank
Hydra vulgaris PREDICTED Arf1 XP 002162887.1	Hydra vulgaris	XP 002162887.1	GenBank
Hydra vulgaris PREDICTED Arf4 XP 002161663.1	Hydra vulgaris	XP 002161663.1	GenBank
Hymenolepis microstoma Arf 1 CDS31611.1	Hymenolepis microstoma	CDS31611.1	GenBank
Ixodes scapularis Arf XP 002413376.1	Ixodes scapularis	XP 002413376.1	GenBank
Ixodes scapularis Arf1 AAY66990.1	Ixodes scapularis	AAY66990.1	GenBank
Latimeria chalumnae PREDICTED Arf2 XP 005986307.1	Latimeria chalumnae	XP 005986307.1	GenBank
Lepeophtheirus salmonis Arf4 ADD38276.1	Lepeophtheirus salmonis	ADD38276.1	GenBank
Lepisosteus oculatus PREDICTED Arf4 XP 006631016.1	Lepisosteus oculatus	XP 006631016.1	GenBank
Leptochiton asellus Arf4 A MF133503	Leptochiton asellus	MF133503	GenBank
Leptochiton asellus Arf4 B MF133504	Leptochiton asellus	MF133504	GenBank
Lingula anatina PREDICTED Arf1 XP 013391101.1	Lingula anatina	XP 013391101.1	GenBank
Lingula anatina PREDICTED Arf1 like XP 013420605.1	Lingula anatina	XP 013420605.1	GenBank
Lingula anatina PREDICTED Arf4 XP 013382791.1	Lingula anatina	XP 013382791.1	GenBank
Locusta migratoria Arf1 P61210.2	Locusta migratoria	P61210.2	GenBank
Lottia gigantea hypothetical protein XP 009051895.1	Lottia gigantea	XP 009051895.1	GenBank
Lottia gigantea hypothetical protein XP 009054617.1	Lottia gigantea	XP 009054617.1	GenBank
Lottia gigantea hypothetical protein XP 009058762.1	Lottia gigantea	XP 009058762.1	GenBank
Lottia gigantea hypothetical protein ESO84528.1	Lottia gigantea	ESO84528.1	GenBank
Lottia gigantea hypothetical protein ESO91190.1	Lottia gigantea	ESO91190.1	GenBank
Lottia gigantea hypothetical protein ESO97581.1	Lottia gigantea	ESO97581.1	GenBank
Lygus hesperus Arf3 JAG40934.1	Lygus hesperus	JAG40934.1	GenBank
Marsupenaeus japonicus Arf4 ADB92615.1	Marsupenaeus japonicus	ADB92615.1	GenBank
Megachile rotundata PREDICTED Arf1 XP 012138075.1	Megachile rotundata	XP 012138075.1	GenBank
Metaseiulus occidentalis PREDICTED Arf4 XP 003746695.1	Metaseiulus occidentalis	XP 003746695.1	GenBank
Monomorium pharaonis PREDICTED Arf1 XP 012532962.1	Monomorium pharaonis	XP 012532962.1	GenBank
Mus musculus Arf4 BAA13493.1	Mus musculus	BAA13493.1	GenBank
Mus musculus Arf6 NP 031507.1	Mus musculus	NP 031507.1	GenBank
Nematostella vectensis predicted protein EDO42156.1	Nematostella vectensis	EDO42156.1	GenBank
Nematostella vectensis predicted protein EDO48359.1	Nematostella vectensis	EDO48359.1	GenBank
Nematostella vectensis predicted protein EDO48360.1	Nematostella vectensis	EDO48360.1	GenBank
Ovis aries Arf3 NP 001156017.1	Ovis aries	NP 001156017.1	GenBank
Owenia fusiformis Arf4 MF133502	Owenia fusiformis	MF133502	GenBank
Penaeus monodon Arf4 AIU47295.1	Penaeus monodon	AIU47295.1	GenBank
Plutella xylostella PREDICTED Arf2 XP 011548892.1	Plutella xylostella	XP 011548892.1	GenBank
Pristionchus pacificus Arf KKA75905.1	Pristionchus pacificus	KKA75905.1	GenBank
Rattus norvegicus GTPase CAA65444.1	Rattus norvegicus	CAA65444.1	GenBank
Schistosoma haematobium Arf4 KGB35199.1	Schistosoma haematobium	KGB35199.1	GenBank
Schistosoma japonicum Arf3 CAX73737.1	Schistosoma japonicum	CAX73737.1	GenBank
Serinus canaria PREDICTED Arf1 XP 009084000.1	Serinus canaria	XP 009084000.1	GenBank
Stegodyphus mimosarum Arf1 partial KFM79737.1	Stegodyphus mimosarum	KFM79737.1	GenBank
Stegodyphus mimosarum Arf4 partial KFM65169.1	Stegodyphus mimosarum	KFM65169.1	GenBank
Strongylocentrotus purpuratus Arf like XP 011664729.1	Strongylocentrotus purpuratus	XP 011664729.1	GenBank
Strongylocentrotus purpuratus PREDICTED Arf1 XP 787374.1	Strongylocentrotus purpuratus	XP 787374.1	GenBank
Strongylocentrotus purpuratus PREDICTED Arf1 XP 791037.1	Strongylocentrotus purpuratus	XP 791037.1	GenBank
Strongylocentrotus purpuratus PREDICTED Arf4 XP 780019.2	Strongylocentrotus purpuratus	XP 780019.2	GenBank
Strongyloides ratti Arf1 CEF66979.1	Strongyloides ratti	CEF66979.1	GenBank
Sus scrofa Arf4 NP 001041537.1	Sus scrofa	NP 001041537.1	GenBank
Sycon ciliatum Arf like protein A CCQ18631.1	Sycon ciliatum	CCQ18631.1	GenBank
Xenopus laevis Arf1 NP 001080474.1	Xenopus laevis	NP 001080474.1	GenBank
Xenopus laevis Arf1 BAE94175.1	Xenopus laevis	BAE94175.1	GenBank
Xenopus laevis Arf4 AAA74951.1	Xenopus laevis	AAA74951.1	GenBank
Xenopus tropicalis Arf1 NP 989018.1	Xenopus tropicalis	NP 989018.1	GenBank
Xenopus tropicalis Arf4 NP 001025648.1	Xenopus tropicalis	NP 001025648.1	GenBank
Zootermopsis nevadensis Arf2 KDR19101.1	Zootermopsis nevadensis	KDR19101.1	GenBank
