# Supplementary material for: Co-expression of xenopsin and rhabdomeric opsin in photoreceptors bearing microvilli and cilia
Source: eLife. 2017 Sep 6;6:e23435. doi: 10.7554/eLife.23435 (PMC5648526; doi:10.7554/eLife.23435)
Supplement: Figure 4—figure supplement 4—source data 1. [file elife-23435-fig4-figsupp4-data1.xlsx]

## Sheet: Sheet1
Sequence	Species	Accesion number	Source
Aedes aegypti AAEL006776 XP 001658033.1	Aedes aegypti	XP 001658033.1	GenBank
Apis cerana FIP3 AEY58441.1	Apis cerana	AEY58441.1	GenBank
Aplysia californica PREDICTED FIP4B XP 012939801.1	Aplysia californica	XP 012939801.1	GenBank
Athalia rosae PREDICTED FIP5 XP 012258251.1	Athalia rosae	XP 012258251.1	GenBank
Atta cephalotes PREDICTED FIP2 XP 012063971.1	Atta cephalotes	XP 012063971.1	GenBank
Bactrocera cucurbitae FIP1 JAD01674.1	Bactrocera cucurbitae	JAD01674.1	GenBank
Bactrocera dorsalis PREDICTED FIP3 XP 011200302.1	Bactrocera dorsalis	XP 011200302.1	GenBank
Bombus terrestris PREDICTED FIP2 XP 003393700.1	Bombus terrestris	XP 003393700.1	GenBank
Bos taurus FIP4 classII DAA19099.1	Bos taurus	DAA19099.1	GenBank
Bos taurus FIP5 NP 001179798.1	Bos taurus	NP 001179798.1	GenBank
Bos taurus PREDICTED FIP3 XP 005224638.1	Bos taurus	XP 005224638.1	GenBank
Camponotus oridanus F IP4 EFN66804.1	Camponotus oridanus	EFN66804.1	GenBank
Camponotus oridanus PREDICTED FIP2 XP 011262881.1	Camponotus oridanus	XP 011262881.1	GenBank
Capitella teleta hypothetical protein ELU12638.1	Capitella teleta	ELU12638.1	GenBank
Cerapachys biroi PREDICTED FIP4 XP 011329123.1	Cerapachys biroi	XP 011329123.1	GenBank
Ceratitis capitata FIP3 JAB88890.1	Ceratitis capitata	JAB88890.1	GenBank
Ceratitis capitata FIP4 partial JAB88893.1	Ceratitis capitata	JAB88893.1	GenBank
Ciona intestinalis PREDICTED FIP1 XP 002126049.1	Ciona intestinalis	XP 002126049.1	GenBank
Ciona intestinalis PREDICTED FIP3 XP 002125619.1	Ciona intestinalis	XP 002125619.1	GenBank
Crassostrea gigas PREDICTED FIP4A XP 011454116.1	Crassostrea gigas	XP 011454116.1	GenBank
Danaus plexippus hypothetical protein EHJ68065.1	Danaus plexippus	EHJ68065.1	GenBank
Danio rerio FIP3 NP 001025441.1	Danio rerio	NP 001025441.1	GenBank
Danio rerio FIP4 class II AAI62520.1	Danio rerio	AAI62520.1	GenBank
Danio rerio FIP4A NP 001002533.2	Danio rerio	NP 001002533.2	GenBank
Danio rerio PREDICTED FIP 5 XP 009305491.1	Danio rerio	XP 009305491.1	GenBank
Danio rerio PREDICTED FIP1 partial XP 003199162.2	Danio rerio	XP 003199162.2	GenBank
Danio rerio PREDICTED FIP2 XP 009305545.1	Danio rerio	XP 009305545.1	GenBank
Diaphorina citri PREDICTED FIP5 XP 008474314.1	Diaphorina citri	XP 008474314.1	GenBank
Falco cherrug PREDICTED FIP5 XP 005435485.1	Falco cherrug	XP 005435485.1	GenBank
Fopius arisanus FIP1 JAG84268.1	Fopius arisanus	JAG84268.1	GenBank
Gallus gallus Myosin9 NP 990808.1	Gallus gallus	NP 990808.1	GenBank
Gallus gallus PREDICTED FIP1 XP 001233961.2	Gallus gallus	XP 001233961.2	GenBank
Gallus gallus PREDICTED FIP2 XP 421784.1	Gallus gallus	XP 421784.1	GenBank
Gallus gallus PREDICTED FIP3 XP 004945478.1	Gallus gallus	XP 004945478.1	GenBank
Gallus gallus PREDICTED FIP4 XP 004946224.1	Gallus gallus	XP 004946224.1	GenBank
Harpegnathos saltator FIP1 partial EFN80693.1	Harpegnathos saltator	EFN80693.1	GenBank
Helobdella robusta hypothetical protein XP 009013877.1	Helobdella robusta	XP 009013877.1	GenBank
Homo sapiens FIP1 NP 079427.4	Homo sapiens	NP 079427.4	GenBank
Homo sapiens FIP2 NP 055719.1	Homo sapiens	NP 055719.1	GenBank
Homo sapiens FIP3 NP 055515.1	Homo sapiens	NP 055515.1	GenBank
Homo sapiens FIP5 NP 056285.1	Homo sapiens	NP 056285.1	GenBank
Homo sapiens KIAA1821 partial BAB47450.1	Homo sapiens	BAB47450.1	GenBank
Homo sapiens Myosin9 P35579.4	Homo sapiens	P35579.4	GenBank
Hydra vulgaris PREDICTED FIP3 XP 002157657.2	Hydra vulgaris	XP 002157657.2	GenBank
Lasius niger FIP1 KMQ95595.1	Lasius niger	KMQ95595.1	GenBank
Lasius niger FIP4 KM Q96904.1	Lasius niger	Q96904.1	GenBank
Leptochiton asellus FIP3 MF133505	Leptochiton asellus	MF133505	GenBank
Mus musculus FIP1 NP 083699.2	Mus musculus	NP 083699.2	GenBank
Mus musculus FIP2 NP 001028344.2	Mus musculus	NP 001028344.2	GenBank
Mus musculus FIP3 NP 001156340.1	Mus musculus	NP 001156340.1	GenBank
Mus musculus FIP4 NP 780752.1	Mus musculus	NP 780752.1	GenBank
Mus musculus FIP5 NP 803417.3	Mus musculus	NP 803417.3	GenBank
Mus musculus Myosin9 NP 071855.2	Mus musculus	NP 071855.2	GenBank
Musca domestica PREDICTED FIP5 XP 011292973.1	Musca domestica	XP 011292973.1	GenBank
Nematostella vectensis predicted protein XP 001630098.1	Nematostella vectensis	XP 001630098.1	GenBank
Orussus abietinus PREDICTED FIP5 XP 012270033.1	Orussus abietinus	XP 012270033.1	GenBank
Rattus norvegicus FIP1 NP 001184170.1	Rattus norvegicus	NP 1184170.1	GenBank
Rattus norvegicus FIP2 NP 001100917.2	Rattus norvegicus	NP 001100917.2	GenBank
Rattus norvegicus FIP4 NP 001100493.1	Rattus norvegicus	NP 001100493.1	GenBank
Saccoglossus kowalevskii PREDICTED FIP1 XP 002732683.1	Saccoglossus kowalevskii	XP 002732683.1	GenBank
Stegodyphus mimosarum FIP4A partial KFM76180.1	Stegodyphus mimosarum	KFM76180.1	GenBank
Strongylocentrotus purpuratus PREDICTED FIP1 XP 011680891.1	Strongylocentrotus purpuratus	XP 011680891.1	GenBank
Strongylocentrotus purpuratus PREDICTED FIP3 XP 011678397.1	Strongylocentrotus purpuratus	XP 011678397.1	GenBank
Xenopus tropicalis FIP2 NP 001106414.1	Xenopus tropicalis	NP 001106414.1	GenBank
Xenopus tropicalis FIP4 NP 001096170.1	Xenopus tropicalis	NP 1096170.1	GenBank
Xenopus tropicalis FIP5 NP 001090651.1	Xenopus tropicalis	NP 001090651.1	GenBank
Xenopus tropicalis PREDICTED FIP1 XP 012814911.1	Xenopus tropicalis	XP 012814911.1	GenBank
Zootermopsis nevadensis FIP1 KDR13011.1	Zootermopsis nevadensis	KDR13011.1	GenBank
Zootermopsis nevadensis FIP4 KDR05712.1	Zootermopsis nevadensis	KDR05712.1	GenBank
