# Supplementary material for: Co-expression of xenopsin and rhabdomeric opsin in photoreceptors bearing microvilli and cilia
Source: eLife. 2017 Sep 6;6:e23435. doi: 10.7554/eLife.23435 (PMC5648526; doi:10.7554/eLife.23435)
Supplement: Figure 4—figure supplement 5—source data 1. [file elife-23435-fig4-figsupp5-data1.xlsx]

## Sheet: Sheet1
Sequence	Species	Accesion number	Source
Acromyrmex echinatior RFX3 EGI57599.1	Acromyrmex echinatior	EGI57599.1	Genbank
Acromyrmex echinatior RFX7 EGI67688.1	Acromyrmex echinatior	EGI67688.1	Genbank
Anoplophora glabripennis DNA binding protein JAB67276.1	Anoplophora glabripennis	JAB67276.1	Genbank
Apis florea PREDICTED RFX2 XP 012342532.1	Apis florea	XP 012342532.1	Genbank
Aplysia californica PREDICTED RFX3 XP 005102798.1	Aplysia californica	XP 005102798.1	Genbank
Ascaris suum RFX2 ADY41647.1	Ascaris suum	ADY41647.1	Genbank
Athalia rosae PREDICTED RFX2 XP 012251954.1	Athalia rosae	XP 012251954.1	Genbank
Bactrocera cucurbitae RFX3 partial JAD13610.1	Bactrocera cucurbitae	JAD13610.1	Genbank
Bombus impatiens PREDICTED RFX7 XP 003485087.1	Bombus impatiens	XP 003485087.1	Genbank
Bos mutus RFX6 ELR55583.1	Bos mutus	ELR55583.1	Genbank
Bos taurus IFT88 NP 001104256.1	Bos taurus	NP 001104256.1	Genbank
Bos taurus PREDICTED RFX4 XP 010803590.1	Bos taurus	XP 010803590.1	Genbank
Bos taurus PREDICTED RFX8 XP 003586661.2	Bos taurus	XP 003586661.2	Genbank
Bos taurus RFX2 AAI48114.1	Bos taurus	AAI48114.1	Genbank
Bos taurus RFX5 NP 001192655.1	Bos taurus	NP 001192655.1	Genbank
Bos taurus RFX7 NP 001179749.1	Bos taurus	NP 001179749.1	Genbank
Branchiostoma floridae hypothetical protein EEN67130.1	Branchiostoma floridae	EEN67130.1	Genbank
Caenorhabditis elegans RFX type DAF19 AAF63475.1	Caenorhabditis elegans	AAF63475.1	Genbank
Capitella teleta hypothetical protein ELT97878.1	Capitella teleta	ELT97878.1	Genbank
Ceratitis capitata RFX2 JAB92650.1	Ceratitis capitata	JAB92650.1	Genbank
Ciona intestinalis PREDICTED RFX6 XP 002122865.2	Ciona intestinalis	XP 002122865.2	Genbank
Ciona intestinalis RFX NP 001071807.1	Ciona intestinalis	NP 001071807.1	Genbank
Clonorchis sinensis RFX7 GAA32555.2	Clonorchis sinensis	GAA32555.2	Genbank
Clytia hemisphaerica RFX JAC85084.1	Clytia hemisphaerica	JAC85084.1	Genbank
Crassostrea gigas RFX3 EKC40651.1	Crassostrea gigas	EKC40651.1	Genbank
Crassostrea gigas RFX4 EKC35149.1	Crassostrea gigas	EKC35149.1	Genbank
Crassostrea gigas RFX6 EKC30109.1	Crassostrea gigas	EKC30109.1	Genbank
Crassostrea gigas RFX6 EKC35896.1	Crassostrea gigas	EKC35896.1	Genbank
Danio rerio Ift88 AAS66768.1	Danio rerio	AAS66768.1	Genbank
Danio rerio PREDICTED RFX5 XP 005159532.1	Danio rerio	XP 005159532.1	Genbank
Danio rerio PREDICTED RFX6 XP 684953.4	Danio rerio	XP 684953.4	Genbank
Danio rerio RFX1 NP 001083022.1	Danio rerio	NP 001083022.1	Genbank
Danio rerio RFX2 NP 001013296.1	Danio rerio	NP 001013296.1	Genbank
Danio rerio Rfx3 AAI65663.1	Danio rerio	AAI65663.1	Genbank
Danio rerio RFX4 NP 991275.1	Danio rerio	NP 991275.1	Genbank
Drosophila melanogaster RFX CAB63452.1	Drosophila melanogaster	CAB63452.1	Genbank
Echinococcus granulosus RFX2 EUB59576.1	Echinococcus granulosus	EUB59576.1	Genbank
Echinococcus granulosus RFX5 EUB61963.1	Echinococcus granulosus	EUB61963.1	Genbank
Echinococcus multilocularis RFX7 CDS42834.1	Echinococcus multilocularis	CDS42834.1	Genbank
Fopius arisanus RFX3 JAG82065.1	Fopius arisanus	JAG82065.1	Genbank
Fopius arisanus RFX5 JAG82010.1	Fopius arisanus	JAG82010.1	Genbank
Gallus gallus PREDICTED RFX2 XP 004948807.1	Gallus gallus	XP 004948807.1	Genbank
Gallus gallus PREDICTED RFX3 XP 004949118.1	Gallus gallus	XP 004949118.1	Genbank
Gallus gallus PREDICTED RFX4 XP 004937869.1	Gallus gallus	XP 004937869.1	Genbank
Gallus gallus PREDICTED RFX6 XP 419769.4	Gallus gallus	XP 419769.4	Genbank
Gallus gallus PREDICTED RFX7 XP 429081.4	Gallus gallus	XP 429081.4	Genbank
Gallus gallus PREDICTED RFX8 XP 416912.4	Gallus gallus	XP 416912.4	Genbank
Helobdella robusta hypothetical protein partial ESO01065.1	Helobdella robusta	ESO01065.1	Genbank
Homo sapiens IFT88 NP 783195.2	Homo sapiens	NP 783195.2	Genbank
Homo sapiens RFX1 NP 002909.4	Homo sapiens	NP 002909.4	Genbank
Homo sapiens RFX2 NP 000626.2	Homo sapiens	NP 000626.2	Genbank
Homo sapiens RFX3 NP 602304.1	Homo sapiens	NP 602304.1	Genbank
Homo sapiens RFX4 NP 001193620.1	Homo sapiens	NP 001193620.1	Genbank
Homo sapiens RFX5 NP 001020774.1	Homo sapiens	NP 001020774.1	Genbank
Homo sapiens RFX6 NP 775831.2	Homo sapiens	NP 775831.2	Genbank
Homo sapiens RFX7 NP 073752.5	Homo sapiens	NP 073752.5	Genbank
Homo sapiens RFX8 NP 001139136.1	Homo sapiens	NP 001139136.1	Genbank
Hydra vulgaris PREDICTED RFX3 like XP 012559398.1	Hydra vulgaris	XP 012559398.1	Genbank
Hydra vulgaris PREDICTED RFX4 like XP 002163641.2	Hydra vulgaris	XP 002163641.2	Genbank
Hydra vulgaris PREDICTED RFX4 like XP 012562480.1	Hydra vulgaris	XP 012562480.1	Genbank
Hymenolepis microstoma RFX7 CDS26478.1	Hymenolepis microstoma	CDS26478.1	Genbank
Ixodes scapularis rfx4 putative partial EEC02911.1	Ixodes scapularis	EEC02911.1	Genbank
Lasius niger rfx3 KMQ92043.1	Lasius niger	KMQ92043.1	Genbank
Lasius niger rfx7 KMQ93483.1	Lasius niger	KMQ93483.1	Genbank
Leptochiton asellus RFX MF133506	Leptochiton asellus	MF133506	Genbank
Lottia gigantea hypothetical protein ESO86633.1	Lottia gigantea	ESO86633.1	Genbank
Lottia gigantea hypothetical protein ESP00087.1	Lottia gigantea	ESP00087.1	Genbank
Monomorium pharaonis PREDICTED RFX2 XP 012524243.1	Monomorium pharaonis	XP 012524243.1	Genbank
Mus musculus RFX1 NP 033081.3	Mus musculus	NP 033081.3	Genbank
Mus musculus RFX2 NP 082063.1	Mus musculus	NP 082063.1	Genbank
Mus musculus RFX3 NP 001159886.1	Mus musculus	NP 001159886.1	Genbank
Mus musculus RFX4 NP 001020089.1	Mus musculus	NP 001020089.1	Genbank
Mus musculus Rfx5 NP 059091.2	Mus musculus	NP 059091.2	Genbank
Mus musculus RFX6 ACX47362.1	Mus musculus	ACX47362.1	Genbank
Mus musculus RFX7 NP 001028708.1	Mus musculus	NP 001028708.1	Genbank
Mus musculus RFX8 NP 001139132.1	Mus musculus	NP 001139132.1	Genbank
Musca domestica PREDICTED RFX1 isoform X2 XP 011296109.1	Musca domestica	XP 011296109.1	Genbank
Nematostella vectensis predicted protein XP 001627475.1	Nematostella vectensis	XP 001627475.1	Genbank
Nematostella vectensis predicted protein XP 001636045.1	Nematostella vectensis	XP 001636045.1	Genbank
Orussus abietinus PREDICTED RFX2 XP 012288679.1	Orussus abietinus	XP 012288679.1	Genbank
Pediculus humanus corporis rfx4 putative XP 002426094.1	Pediculus humanus	XP 002426094.1	Genbank
Pediculus humanus corporis rfx5 putative EEB10343.1	Pediculus humanus	EEB10343.1	Genbank
Plutella xylostella PREDICTED RFX1 XP 011559300.1	Plutella xylostella	XP 011559300.1	Genbank
Rattus norvegicus IFT88 NP 001100736.1	Rattus norvegicus	NP 001100736.1	Genbank
Rattus norvegicus PREDICTED RFX4 XP 008774662.1	Rattus norvegicus	XP 008774662.1	Genbank
Rattus norvegicus PREDICTED RFX8 XP 001058869.1	Rattus norvegicus	XP 001058869.1	Genbank
Rattus norvegicus RFX5 NP 001101164.1	Rattus norvegicus	NP 001101164.1	Genbank
Rattus norvegicus RFX6 NP 001099858.1	Rattus norvegicus	NP 001099858.1	Genbank
Rattus norvegicus RFX7 NP 001120962.1	Rattus norvegicus	NP 001120962.1	Genbank
Saccoglossus kowalevskii PREDICTED RFX6 XP 006815685.1	Saccoglossus kowalevskii	XP 006815685.1	Genbank
Saccoglossus kowalevskii PREDICTED RFX6 XP 006821615.1	Saccoglossus kowalevskii	XP 006821615.1	Genbank
Saccoglossus kowalevskii uncharacterized protein XP 006811168.1	Saccoglossus kowalevskii	XP 006811168.1	Genbank
Schistosoma haematobium RFX7 XP 012792820.1	Schistosoma haematobium	XP 012792820.1	Genbank
Schistosoma mansoni putative rfx5 CCD76554.1	Schistosoma mansoni	CCD76554.1	Genbank
Strongylocentrotus purpuratus PREDICTED RFX3 XP 011667723.1	Strongylocentrotus purpuratus	XP 011667723.1	Genbank
Strongylocentrotus purpuratus PREDICTED RFX6 XP 011663664.1	Strongylocentrotus purpuratus	XP 011663664.1	Genbank
Strongylocentrotus purpuratus PREDICTED RFX6 XP 011671152.1	Strongylocentrotus purpuratus	XP 011671152.1	Genbank
Strongylocentrotus purpuratus PREDICTED RFX7 XP 011674456.1	Strongylocentrotus purpuratus	XP 011674456.1	Genbank
Xenopus laevis RFX2 NP 001090132.1	Xenopus laevis	NP 001090132.1	Genbank
Xenopus laevis Rfx6 ADV37424.1	Xenopus laevis	ADV37424.1	Genbank
Xenopus tropicalis PREDICTED RFX1 XP 012808943.1	Xenopus tropicalis	XP 012808943.1	Genbank
Xenopus tropicalis PREDICTED RFX4 XP 002943959.2	Xenopus tropicalis	XP 002943959.2	Genbank
Xenopus tropicalis RFX3 NP 001263620.1	Xenopus tropicalis	NP 001263620.1	Genbank
Xenopus tropicalis rfx5 AAI35605.1	Xenopus tropicalis	AAI35605.1	Genbank
Xenopus tropicalis rfx7 AAI33721.1	Xenopus tropicalis	AAI33721.1	Genbank
