# Supplementary material for: Co-expression of xenopsin and rhabdomeric opsin in photoreceptors bearing microvilli and cilia
Source: eLife. 2017 Sep 6;6:e23435. doi: 10.7554/eLife.23435 (PMC5648526; doi:10.7554/eLife.23435)
Supplement: Figure 6—source data 1. [file elife-23435-fig6-data1.xlsx]

## Sheet: Sheet1
AKAIKE INFORMATION CRITERION
Model	deltaAIC	AIC	AICw	-lnL
DS-GTR+G	0	210370	0.74	104671
DS-GTR+I+G	2.06	210372	0.26	104671
DS-GTR+G+F	38	210408	0	104671
DS-GTR+I+G+F	40.06	210410	0	104671
LG+G+F	1992.32	212362	0	105648
LG+I+G+F	1994.38	212364	0	105648
VT+G+F	3033.98	213404	0	106169
VT+I+G+F	3036.04	213406	0	106169
WAG+G+F	3089.86	213460	0	106197
WAG+I+G+F	3091.91	213462	0	106197
CpREV+G+F	3352.8	213723	0	106328
CpREV+I+G+F	3354.85	213725	0	106328
JTT+G+F	3372.23	213742	0	106338
JTT+I+G+F	3374.29	213744	0	106338
LG+G	3631.74	214002	0	106487
LG+I+G	3633.8	214004	0	106487
RtREV+G+F	3860.5	214230	0	106582
RtREV+I+G+F	3862.55	214232	0	106582
Blosum62+G+F	4249.68	214620	0	106777
Blosum62+I+G	4251.73	214622	0	106777
Dayhoff+G+F	5076.53	215446	0	107190
Dayhoff+I+G+	5078.59	215448	0	107190
DCMut+G+F	5082.1	215452	0	107193
DCMut+I+G+F	5084.15	215454	0	107193
CpREV+G	5358.42	215728	0	107350
CpREV+I+G	5360.47	215730	0	107350
VT+G	5693.06	216063	0	107517
VT+I+G	5695.11	216065	0	107517
JTT+G	5792.88	216163	0	107567
JTT+I+G	5794.93	216165	0	107567
MtREV+G+F	5796.05	216166	0	107550
MtREV+I+G+F	5798.1	216168	0	107550
Blosum62+G	5814.07	216184	0	107578
Blosum62+I+G	5816.12	216186	0	107578
WAG+G	5870.47	216240	0	107606
WAG+I+G	5872.53	216242	0	107606
MtArt+G+F	6404.44	216774	0	107854
MtArt+I+G+F	6406.5	216776	0	107854
DS-GTR	6626.93	216997	0	107985
DS-GTR+I	6628.99	216999	0	107985
DS-GTR+F	6664.93	217035	0	107985
DS-GTR+I+F	6666.99	217037	0	107985
HIVb+G+F	7002.09	217372	0	108153
HIVb+I+G+F	7004.14	217374	0	108153
RtREV+G	7368.05	217738	0	108355
RtREV+I+G	7370.1	217740	0	108355
Dayhoff+G	8952.94	219323	0	109147
Dayhoff+I+G	8955	219325	0	109147
DCMut+G	8955.78	219326	0	109149
DCMut+I+G	8957.83	219328	0	109149
VT+F	9137.53	219507	0	109222
VT+I+F	9139.59	219509	0	109222
MtArt+G	9278.37	219648	0	109310
MtArt+I+G	9280.43	219650	0	109310
WAG+F	9611.77	219982	0	109459
WAG+I+F	9613.83	219984	0	109459
LG+F	9683.91	220054	0	109495
LG+I+F	9685.97	220056	0	109495
HIVb+G	9811.19	220181	0	109577
HIVb+I+G	9813.24	220183	0	109577
CpREV+F	10011.5	220381	0	109659
CpREV+I+F	10013.5	220383	0	109659
Blosum62+F	10241.9	220612	0	109774
Blosum62+I+F	10244	220614	0	109774
MtMam+G+F	10351.1	220721	0	109827
MtMam+I+G+F	10353.2	220723	0	109828
JTT+F	10543	220913	0	109924
JTT+I+F	10545	220915	0	109924
LG	10571.2	220941	0	109958
LG+I	10573.3	220943	0	109958
MtREV+G	11416.9	221787	0	110379
MtREV+I+G	11419	221789	0	110379
Blosum62	11442	221812	0	110393
Blosum62+I	11444.1	221814	0	110393
VT	11509.4	221879	0	110427
VT+I	11511.4	221881	0	110427
RtREV+F	11601.5	221971	0	110454
RtREV+I+F	11603.6	221973	0	110454
CpREV	11937.1	222307	0	110640
CpREV+I	11939.2	222309	0	110641
WAG	12217.4	222587	0	110781
WAG+I	12219.5	222589	0	110781
DCMut+F	12373.2	222743	0	110840
DCMut+I+F	12375.3	222745	0	110840
Dayhoff+F	12385	222755	0	110845
Dayhoff+I+F	12387.1	222757	0	110845
JTT	12568.6	222938	0	110956
JTT+I	12570.7	222941	0	110956
HIVw+G+F	12591.8	222962	0	110948
HIVw+I+G+F	12593.8	222964	0	110948
RtREV	14153.6	224523	0	111749
RtREV+I	14155.7	224526	0	111749
MtREV+F	14850.5	225220	0	112078
MtREV+I+F	14852.5	225222	0	112078
HIVb+F	15054.8	225425	0	112180
HIVb+I+F	15056.9	225427	0	112180
MtMam+G	15627.2	225997	0	112485
MtMam+I+G	15629.3	225999	0	112485
DCMut	16333.8	226704	0	112839
DCMut+I	16335.8	226706	0	112839
Dayhoff	16354.9	226725	0	112849
Dayhoff+I	16357	226727	0	112849
HIVb	16893.6	227263	0	113119
HIVb+I	16895.6	227265	0	113119
MtArt+F	17911.5	228281	0	113609
MtArt+I+F	17913.6	228283	0	113609
HIVw+G	19880.3	230250	0	114611
HIVw+I+G	19882.4	230252	0	114611
HIVw+F	20265.6	230635	0	114786
HIVw+I+F	20267.7	230637	0	114786
MtREV	20412.9	230783	0	114878
MtREV+I	20415	230785	0	114878
MtArt	20675.7	231046	0	115010
MtArt+I	20677.8	231048	0	115010
MtMam+F	22444.5	232814	0	115875
MtMam+I+F	22446.6	232816	0	115875
HIVw	27415.2	237785	0	118380
HIVw+I	27417.3	237787	0	118380
MtMam	28174.6	238544	0	118759
MtMam+I	28176.7	238547	0	118759
BAYESIAN INFORMATION CRITERION
Model	deltaBIC	BIC	BICw	-lnL
DS-GTR+G	0	212242	0.95	104671
DS-GTR+I+G	5.7	212247	0.05	104671
DS-GTR+G+F	107.2	212349	0	104671
DS-GTR+I+G+F	112.89	212355	0	104671
LG+G+F	2061.52	214303	0	105648
LG+I+G+F	2067.22	214309	0	105648
VT+G+F	3103.18	215345	0	106169
VT+I+G+F	3108.88	215351	0	106169
WAG+G+F	3159.05	215401	0	106197
WAG+I+G+F	3164.75	215407	0	106197
CpREV+G+F	3422	215664	0	106328
CpREV+I+G+F	3427.69	215669	0	106328
JTT+G+F	3441.43	215683	0	106338
JTT+I+G+F	3447.13	215689	0	106338
LG+G	3631.74	215874	0	106487
LG+I+G	3637.44	215879	0	106487
RtREV+G+F	3929.69	216171	0	106582
RtREV+I+G+F	3935.39	216177	0	106582
Blosum62+G+F	4318.88	216561	0	106777
Blosum62+I+G+	4324.57	216566	0	106777
Dayhoff+G+F	5145.73	217388	0	107190
DCMut+G+F	5151.3	217393	0	107193
Dayhoff+I+G+F	5151.43	217393	0	107190
DCMut+I+G+F	5156.99	217399	0	107193
CpREV+G	5358.42	217600	0	107350
CpREV+I+G	5364.11	217606	0	107350
VT+G	5693.06	217935	0	107517
VT+I+G	5698.75	217941	0	107517
JTT+G	5792.88	218035	0	107567
JTT+I+G	5798.57	218040	0	107567
Blosum62+G	5814.07	218056	0	107578
Blosum62+I+G	5819.76	218062	0	107578
MtREV+G+F	5865.24	218107	0	107550
WAG+G	5870.47	218112	0	107606
MtREV+I+G+F	5870.94	218113	0	107550
WAG+I+G	5876.17	218118	0	107606
MtArt+G+F	6473.64	218715	0	107854
MtArt+I+G+F	6479.34	218721	0	107854
DS-GTR	6623.29	218865	0	107985
DS-GTR+I	6628.99	218871	0	107985
DS-GTR+F	6730.48	218972	0	107985
DS-GTR+I+F	6736.18	218978	0	107985
HIVb+G+F	7071.28	219313	0	108153
HIVb+I+G+F	7076.98	219319	0	108153
RtREV+G	7368.05	219610	0	108355
RtREV+I+G	7373.74	219616	0	108355
Dayhoff+G	8952.94	221195	0	109147
DCMut+G	8955.78	221198	0	109149
Dayhoff+I+G	8958.64	221200	0	109147
DCMut+I+G	8961.47	221203	0	109149
VT+F	9203.09	221445	0	109222
VT+I+F	9208.79	221451	0	109222
MtArt+G	9278.37	221520	0	109310
MtArt+I+G	9284.07	221526	0	109310
WAG+F	9677.32	221919	0	109459
WAG+I+F	9683.02	221925	0	109459
LG+F	9749.46	221991	0	109495
LG+I+F	9755.16	221997	0	109495
HIVb+G	9811.19	222053	0	109577
HIVb+I+G	9816.89	222059	0	109577
CpREV+F	10077	222319	0	109659
CpREV+I+F	10082.7	222325	0	109659
Blosum62+F	10307.5	222549	0	109774
Blosum62+I+F	10313.2	222555	0	109774
MtMam+G+F	10420.3	222662	0	109827
MtMam+I+G+F	10426	222668	0	109828
LG	10567.6	222809	0	109958
LG+I	10573.3	222815	0	109958
JTT+F	10608.5	222850	0	109924
JTT+I+F	10614.2	222856	0	109924
MtREV+G	11416.9	223659	0	110379
MtREV+I+G	11422.6	223664	0	110379
Blosum62	11438.4	223680	0	110393
Blosum62+I	11444.1	223686	0	110393
VT	11505.7	223748	0	110427
VT+I	11511.4	223753	0	110427
RtREV+F	11667.1	223909	0	110454
RtREV+I+F	11672.8	223915	0	110454
CpREV	11933.5	224175	0	110640
CpREV+I	11939.2	224181	0	110641
WAG	12213.8	224456	0	110781
WAG+I	12219.5	224461	0	110781
DCMut+F	12438.8	224681	0	110840
DCMut+I+F	12444.5	224686	0	110840
Dayhoff+F	12450.6	224692	0	110845
Dayhoff+I+F	12456.3	224698	0	110845
JTT	12565	224807	0	110956
JTT+I	12570.7	224812	0	110956
HIVw+G+F	12661	224903	0	110948
HIVw+I+G+F	12666.7	224908	0	110948
RtREV	14150	226392	0	111749
RtREV+I	14155.7	226397	0	111749
MtREV+F	14916	227158	0	112078
MtREV+I+F	14921.7	227163	0	112078
HIVb+F	15120.4	227362	0	112180
HIVb+I+F	15126.1	227368	0	112180
MtMam+G	15627.2	227869	0	112485
MtMam+I+G	15632.9	227875	0	112485
DCMut	16330.1	228572	0	112839
DCMut+I	16335.8	228578	0	112839
Dayhoff	16351.3	228593	0	112849
Dayhoff+I	16357	228599	0	112849
HIVb	16889.9	229132	0	113119
HIVb+I	16895.6	229137	0	113119
MtArt+F	17977.1	230219	0	113609
MtArt+I+F	17982.8	230225	0	113609
HIVw+G	19880.3	232122	0	114611
HIVw+I+G	19886	232128	0	114611
HIVw+F	20331.2	232573	0	114786
HIVw+I+F	20336.8	232579	0	114786
MtREV	20409.3	232651	0	114878
MtREV+I	20415	232657	0	114878
MtArt	20672	232914	0	115010
MtArt+I	20677.8	232920	0	115010
MtMam+F	22510	234752	0	115875
MtMam+I+F	22515.8	234758	0	115875
HIVw	27411.6	239653	0	118380
HIVw+I	27417.3	239659	0	118380
MtMam	28171	240413	0	118759
MtMam+I	28176.7	240418	0	118759
CORRECTED AKAIKE INFORMATION CRITERION
Model	deltaAIC	AICc	AICcw	-lnL
DS-GTR+G	0	208098	0.81	104671
DS-GTR+I+G	2.96	208101	0.19	104671
DS-GTR+G+F	51.28	208149	0	104671
DS-GTR+I+G+F	53.83	208151	0	104671
LG+G+F	2005.61	210103	0	105648
LG+I+G+F	2008.15	210106	0	105648
VT+G+F	3047.27	211145	0	106169
VT+I+G+F	3049.81	211147	0	106169
WAG+G+F	3103.14	211201	0	106197
WAG+I+G+F	3105.68	211203	0	106197
CpREV+G+F	3366.09	211464	0	106328
CpREV+I+G+F	3368.62	211466	0	106328
JTT+G+F	3385.52	211483	0	106338
JTT+I+G+F	3388.06	211486	0	106338
LG+G	3631.74	211729	0	106487
LG+I+G	3634.71	211732	0	106487
RtREV+G+F	3873.78	211971	0	106582
RtREV+I+G+F	3876.32	211974	0	106582
Blosum62+G+F	4262.96	212361	0	106777
Blosum62+I+G+F	4265.5	212363	0	106777
Dayhoff+G+F	5089.82	213187	0	107190
Dayhoff+I+G+F	5092.36	213190	0	107190
DCMut+G+F	5095.38	213193	0	107193
DCMut+I+G+F	5097.92	213196	0	107193
CpREV+G	5358.42	213456	0	107350
CpREV+I+G	5361.38	213459	0	107350
VT+G	5693.06	213791	0	107517
VT+I+G	5696.02	213794	0	107517
JTT+G	5792.88	213891	0	107567
JTT+I+G	5795.84	213893	0	107567
MtREV+G+F	5809.33	213907	0	107550
MtREV+I+G+F	5811.87	213910	0	107550
Blosum62+G	5814.07	213912	0	107578
Blosum62+I+G	5817.02	213915	0	107578
WAG+G	5870.47	213968	0	107606
WAG+I+G	5873.44	213971	0	107606
MtArt+G+F	6417.73	214515	0	107854
MtArt+I+G+F	6420.27	214518	0	107854
DS-GTR	6626	214724	0	107985
DS-GTR+I	6628.99	214727	0	107985
DS-GTR+F	6677.71	214775	0	107985
DS-GTR+I+F	6680.27	214778	0	107985
HIVb+G+F	7015.37	215113	0	108153
HIVb+I+G+F	7017.91	215116	0	108153
RtREV+G	7368.05	215466	0	108355
RtREV+I+G	7371.01	215469	0	108355
Dayhoff+G	8952.94	217051	0	109147
DCMut+G	8955.78	217053	0	109149
Dayhoff+I+G	8955.91	217054	0	109147
DCMut+I+G	8958.74	217056	0	109149
VT+F	9150.31	217248	0	109222
VT+I+F	9152.87	217251	0	109222
MtArt+G	9278.37	217376	0	109310
MtArt+I+G	9281.34	217379	0	109310
WAG+F	9624.55	217722	0	109459
WAG+I+F	9627.11	217725	0	109459
LG+F	9696.69	217794	0	109495
LG+I+F	9699.25	217797	0	109495
HIVb+G	9811.19	217909	0	109577
HIVb+I+G	9814.15	217912	0	109577
CpREV+F	10024.3	218122	0	109659
CpREV+I+F	10026.8	218124	0	109659
Blosum62+F	10254.7	218352	0	109774
Blosum62+I+F	10257.3	218355	0	109774
MtMam+G+F	10364.4	218462	0	109827
MtMam+I+G+F	10367	218465	0	109828
JTT+F	10555.8	218653	0	109924
JTT+I+F	10558.3	218656	0	109924
LG	10570.3	218668	0	109958
LG+I	10573.3	218671	0	109958
MtREV+G	11416.9	219515	0	110379
MtREV+I+G	11419.9	219518	0	110379
Blosum62	11441.1	219539	0	110393
Blosum62+I	11444.1	219542	0	110393
VT	11508.4	219606	0	110427
VT+I	11511.4	219609	0	110427
RtREV+F	11614.3	219712	0	110454
RtREV+I+F	11616.8	219714	0	110454
CpREV	11936.2	220034	0	110640
CpREV+I	11939.2	220037	0	110641
WAG	12216.5	220314	0	110781
WAG+I	12219.5	220317	0	110781
DCMut+F	12386	220484	0	110840
DCMut+I+F	12388.6	220486	0	110840
Dayhoff+F	12397.8	220495	0	110845
Dayhoff+I+F	12400.4	220498	0	110845
JTT	12567.7	220665	0	110956
JTT+I	12570.7	220668	0	110956
HIVw+G+F	12605.1	220703	0	110948
HIVw+I+G+F	12607.6	220705	0	110948
RtREV	14152.7	222250	0	111749
RtREV+I	14155.7	222253	0	111749
MtREV+F	14863.2	222961	0	112078
MtREV+I+F	14865.8	222963	0	112078
HIVb+F	15067.6	223165	0	112180
HIVb+I+F	15070.2	223168	0	112180
MtMam+G	15627.2	223725	0	112485
MtMam+I+G	15630.2	223728	0	112485
DCMut	16332.8	224430	0	112839
DCMut+I	16335.8	224433	0	112839
Dayhoff	16354	224452	0	112849
Dayhoff+I	16357	224455	0	112849
HIVb	16892.6	224990	0	113119
HIVb+I	16895.6	224993	0	113119
MtArt+F	17924.3	226022	0	113609
MtArt+I+F	17926.9	226024	0	113609
HIVw+G	19880.3	227978	0	114611
HIVw+I+G	19883.3	227981	0	114611
HIVw+F	20278.4	228376	0	114786
HIVw+I+F	20280.9	228379	0	114786
MtREV	20412	228510	0	114878
MtREV+I	20415	228513	0	114878
MtArt	20674.8	228772	0	115010
MtArt+I	20677.8	228775	0	115010
MtMam+F	22457.3	230555	0	115875
MtMam+I+F	22459.8	230557	0	115875
HIVw	27414.3	235512	0	118380
HIVw+I	27417.3	235515	0	118380
MtMam	28173.7	236271	0	118759
MtMam+I	28176.7	236274	0	118759
DECISION THEORY CRITERION
Model	deltaDT	DT	DTw	-lnL
DS-GTR+G	0	0	0.02	104671
DS-GTR+G+F	0	0	0.02	104671
DS-GTR+I+G+F	0	0	0.02	104671
DS-GTR+I+G	0	0	0.02	104671
RtREV+G+F	0.55	0.55	0.02	106582
RtREV+I+G+F	0.55	0.55	0.02	106582
LG+G+F	0.57	0.57	0.02	105648
LG+I+G+F	0.58	0.58	0.02	105648
JTT+I+G+F	0.95	0.95	0.02	106338
JTT+G+F	0.95	0.95	0.02	106338
LG+I+G	1.2	1.2	0.01	106487
LG+G	1.2	1.2	0.01	106487
MtREV+G+F	1.28	1.28	0.01	107550
MtREV+I+G+F	1.28	1.28	0.01	107550
HIVw+I+G	1.31	1.31	0.01	114611
HIVw+G	1.31	1.31	0.01	114611
HIVb+G+F	1.32	1.32	0.01	108153
HIVb+I+G+F	1.32	1.32	0.01	108153
MtREV+G	1.33	1.33	0.01	110379
MtREV+I+G	1.33	1.33	0.01	110379
HIVb+I+G	1.45	1.45	0.01	109577
HIVb+G	1.45	1.45	0.01	109577
MtArt+I	1.47	1.47	0.01	115010
MtArt	1.47	1.47	0.01	115010
Dayhoff+I+G+F	1.49	1.49	0.01	107190
Dayhoff+G+F	1.49	1.49	0.01	107190
DCMut+I+G+F	1.51	1.51	0.01	107193
DCMut+G+F	1.51	1.51	0.01	107193
MtREV+F	1.53	1.53	0.01	112078
MtREV+I+F	1.53	1.53	0.01	112078
HIVb+F	1.58	1.58	0.01	112180
HIVb+I+F	1.58	1.58	0.01	112180
Dayhoff+I+G	1.59	1.59	0.01	109147
Dayhoff+G	1.59	1.59	0.01	109147
HIVw+G+F	1.6	1.6	0.01	110948
HIVw+I+G+F	1.6	1.6	0.01	110948
DCMut+I+G	1.61	1.61	0.01	109149
DCMut+G	1.62	1.62	0.01	109149
HIVw+F	1.62	1.62	0.01	114786
HIVw+I+F	1.62	1.62	0.01	114786
MtREV	1.72	1.72	0.01	114878
MtREV+I	1.72	1.72	0.01	114878
MtArt+I+F	1.77	1.77	0.01	113609
MtArt+F	1.77	1.77	0.01	113609
CpREV+I+G	2.01	2.01	0.01	107350
CpREV+I+G+F	2.04	2.04	0.01	106328
RtREV+I+G	2.06	2.06	0.01	108355
CpREV+G	2.06	2.06	0.01	107350
RtREV+G	2.06	2.06	0.01	108355
CpREV+G+F	2.07	2.07	0.01	106328
HIVw	2.1	2.1	0.01	118380
HIVw+I	2.1	2.1	0.01	118380
LG+F	2.24	2.24	0.01	109495
LG+I+F	2.24	2.24	0.01	109495
RtREV+F	2.33	2.33	0.01	110454
RtREV+I+F	2.34	2.34	0.01	110454
MtMam+I	2.41	2.41	0.01	118759
MtMam	2.41	2.41	0.01	118759
WAG+I+G+F	2.44	2.45	0.01	106197
WAG+G+F	2.45	2.45	0.01	106197
JTT+I+G	2.49	2.49	0.01	107567
JTT+G	2.49	2.49	0.01	107567
VT+I+G+F	2.53	2.53	0.01	106169
VT+G+F	2.53	2.53	0.01	106169
Dayhoff+F	2.61	2.61	0.01	110845
Dayhoff+I+F	2.61	2.61	0.01	110845
DCMut+F	2.63	2.63	0.01	110840
DCMut+I+F	2.63	2.63	0.01	110840
DS-GTR	2.66	2.66	0.01	107985
DS-GTR+F	2.66	2.66	0.01	107985
DS-GTR+I+F	2.66	2.66	0.01	107985
DS-GTR+I	2.66	2.66	0.01	107985
HIVb	2.71	2.71	0.01	113119
HIVb+I	2.71	2.71	0.01	113119
JTT+F	2.71	2.71	0.01	109924
JTT+I+F	2.72	2.72	0.01	109924
WAG+I+G	2.82	2.82	0.01	107606
WAG+G	2.83	2.83	0.01	107606
Blosum62+I+G+F	2.84	2.84	0.01	106777
Blosum62+G+F	2.85	2.85	0.01	106777
CpREV+F	3.04	3.04	0.01	109659
CpREV+I+F	3.05	3.05	0.01	109659
LG	3.19	3.19	0.01	109958
LG+I	3.19	3.19	0.01	109958
WAG+F	3.2	3.2	0	109459
WAG+I+F	3.2	3.2	0	109459
Dayhoff	3.27	3.27	0	112849
Dayhoff+I	3.27	3.27	0	112849
DCMut	3.29	3.29	0	112839
DCMut+I	3.29	3.29	0	112839
JTT	3.35	3.35	0	110956
JTT+I	3.35	3.35	0	110956
CpREV	3.4	3.4	0	110640
CpREV+I	3.4	3.4	0	110641
WAG	3.66	3.66	0	110781
WAG+I	3.66	3.66	0	110781
VT+F	3.68	3.68	0	109222
VT+I+F	3.68	3.68	0	109222
Blosum62+I+G	3.74	3.74	0	107578
Blosum62+F	3.75	3.75	0	109774
Blosum62+I+F	3.75	3.75	0	109774
Blosum62+G	3.75	3.75	0	107578
VT+I+G	3.78	3.78	0	107517
VT+G	3.78	3.78	0	107517
RtREV	3.79	3.79	0	111749
RtREV+I	3.79	3.79	0	111749
MtMam+I+F	3.85	3.85	0	115875
MtMam+F	3.85	3.85	0	115875
VT	4.03	4.03	0	110427
VT+I	4.03	4.03	0	110427
Blosum62	4.33	4.33	0	110393
Blosum62+I	4.33	4.33	0	110393
MtArt+G	6.66	6.66	0	109310
MtArt+I+G	6.66	6.66	0	109310
MtArt+G+F	8.91	8.91	0	107854
MtArt+I+G+F	8.92	8.92	0	107854
MtMam+G	10.24	10.24	0	112485
MtMam+I+G	10.24	10.24	0	112485
MtMam+G+F	11.76	11.76	0	109827
MtMam+I+G+F	11.77	11.77	0	109828
