# Supplementary material for: Co-expression of xenopsin and rhabdomeric opsin in photoreceptors bearing microvilli and cilia
Source: eLife. 2017 Sep 6;6:e23435. doi: 10.7554/eLife.23435 (PMC5648526; doi:10.7554/eLife.23435)
Supplement: Figure 6—figure supplement—source data 1. [file elife-23435-fig4.xlsx]

## Sheet: Sheet1
models compared	mean score +- stdev	#times model is best
LG CAT versus C20 DS-GTR	215.59 +/- 51.0788	0
LG Gamma versus C20 DS-GTR	6.877 +/- 41.9219	0
DS-GTRCAT versus C20 DS-GTR	236.024 +/- 52.0697	8
DS-GTR Gamma versus C20 DS-GTR	75.024 +/- 33.9793	0
WLSR5LG versus C20 DS-GTR	-3.651 +/- 50.3194	0
WLSR5DS-GTR versus C20 DS-GTR	83.026 +/- 45.9021	0
C20LG versus C20 DS-GTR	-55.693 +/- 19.2498	0
C30LG versus C20 DS-GTR	-42.388 +/- 46.9796	0
C30 DS-GTR versus C20 DS-GTR	-41.288 +/- 32.3558	0
C40LG versus C20 DS-GTR	-17.145 +/- 32.3429	0
C40 DS-GTR versus C20 DS-GTR	20.414 +/- 34.2618	0
C50LG versus C20 DS-GTR	-6.807 +/- 21.4025	0
C50 DS-GTR versus C20 DS-GTR	12.431 +/- 24.3602	0
C60LG versus C20 DS-GTR	-11.489 +/- 43.1588	0
C60 DS-GTR versus C20 DS-GTR	17.725 +/- 23.2855	0
CATGTR versus C20 DS-GTR	218.884 +/- 45.7908	2
LG CAT versus C20LG	271.283 +/- 63.6738	0
LG Gamma versus C20LG	62.57 +/- 42.9091	0
DS-GTRCAT versus C20LG	291.717 +/- 67.2154	8
DS-GTR Gamma versus C20LG	130.717 +/- 43.159	0
WLSR5LG versus C20LG	52.042 +/- 56.1436	0
WLSR5DS-GTR versus C20LG	138.719 +/- 55.7265	0
C20 DS-GTR versus C20LG	55.693 +/- 19.2498	0
C30LG versus C20LG	13.305 +/- 43.5783	0
C30 DS-GTR versus C20LG	14.405 +/- 38.2624	0
C40LG versus C20LG	38.548 +/- 34.2539	0
C40 DS-GTR versus C20LG	76.107 +/- 39.5639	0
C50LG versus C20LG	48.886 +/- 26.3235	0
C50 DS-GTR versus C20LG	68.124 +/- 37.2692	0
C60LG versus C20LG	44.204 +/- 36.9467	0
C60 DS-GTR versus C20LG	73.418 +/- 26.9014	0
CATGTR versus C20LG	274.577 +/- 58.7005	2
LG CAT versus C30 DS-GTR	256.878 +/- 36.4176	0
LG Gamma versus C30 DS-GTR	48.165 +/- 33.2798	0
DS-GTRCAT versus C30 DS-GTR	277.312 +/- 45.9466	8
DS-GTR Gamma versus C30 DS-GTR	116.312 +/- 32.8665	0
WLSR5LG versus C30 DS-GTR	37.637 +/- 51.2928	0
WLSR5DS-GTR versus C30 DS-GTR	124.314 +/- 45.0315	0
C20LG versus C30 DS-GTR	-14.405 +/- 38.2624	0
C20 DS-GTR versus C30 DS-GTR	41.288 +/- 32.3558	0
C30LG versus C30 DS-GTR	-1.1 +/- 26.4121	0
C40LG versus C30 DS-GTR	24.143 +/- 18.1828	0
C40 DS-GTR versus C30 DS-GTR	61.702 +/- 12.1355	0
C50LG versus C30 DS-GTR	34.481 +/- 23.5682	0
C50 DS-GTR versus C30 DS-GTR	53.719 +/- 22.1192	0
C60LG versus C30 DS-GTR	29.799 +/- 43.8716	0
C60 DS-GTR versus C30 DS-GTR	59.013 +/- 30.6229	0
CATGTR versus C30 DS-GTR	260.172 +/- 34.3622	2
LG CAT versus C30LG	257.978 +/- 55.8423	0
LG Gamma versus C30LG	49.265 +/- 31.8016	0
DS-GTRCAT versus C30LG	278.412 +/- 67.0031	8
DS-GTR Gamma versus C30LG	117.412 +/- 42.9447	0
WLSR5LG versus C30LG	38.737 +/- 54.8604	0
WLSR5DS-GTR versus C30LG	125.414 +/- 51.9671	0
C20LG versus C30LG	-13.305 +/- 43.5783	0
C20 DS-GTR versus C30LG	42.388 +/- 46.9796	0
C30 DS-GTR versus C30LG	1.1 +/- 26.4121	0
C40LG versus C30LG	25.243 +/- 25.2879	0
C40 DS-GTR versus C30LG	62.802 +/- 31.4795	0
C50LG versus C30LG	35.581 +/- 33.6168	0
C50 DS-GTR versus C30LG	54.819 +/- 44.1134	0
C60LG versus C30LG	30.899 +/- 32.3832	0
C60 DS-GTR versus C30LG	60.113 +/- 35.3015	0
CATGTR versus C30LG	261.272 +/- 53.9834	2
LG CAT versus C40 DS-GTR	195.176 +/- 42.362	0
LG Gamma versus C40 DS-GTR	-13.537 +/- 35.0193	0
DS-GTRCAT versus C40 DS-GTR	215.61 +/- 49.5465	8
DS-GTR Gamma versus C40 DS-GTR	54.61 +/- 34.7328	0
WLSR5LG versus C40 DS-GTR	-24.065 +/- 53.4437	0
WLSR5DS-GTR versus C40 DS-GTR	62.612 +/- 48.4072	0
C20LG versus C40 DS-GTR	-76.107 +/- 39.5639	0
C20 DS-GTR versus C40 DS-GTR	-20.414 +/- 34.2618	0
C30LG versus C40 DS-GTR	-62.802 +/- 31.4795	0
C30 DS-GTR versus C40 DS-GTR	-61.702 +/- 12.1355	0
C40LG versus C40 DS-GTR	-37.559 +/- 20.6661	0
C50LG versus C40 DS-GTR	-27.221 +/- 31.2412	0
C50 DS-GTR versus C40 DS-GTR	-7.983 +/- 26.2138	0
C60LG versus C40 DS-GTR	-31.903 +/- 50.7906	0
C60 DS-GTR versus C40 DS-GTR	-2.689 +/- 38.1029	0
CATGTR versus C40 DS-GTR	198.47 +/- 40.5568	2
LG CAT versus C40LG	232.735 +/- 48.4326	0
LG Gamma versus C40LG	24.022 +/- 18.1796	0
DS-GTRCAT versus C40LG	253.169 +/- 56.5234	8
DS-GTR Gamma versus C40LG	92.169 +/- 24.7789	0
WLSR5LG versus C40LG	13.494 +/- 38.0472	0
WLSR5DS-GTR versus C40LG	100.171 +/- 38.7588	0
C20LG versus C40LG	-38.548 +/- 34.2539	0
C20 DS-GTR versus C40LG	17.145 +/- 32.3429	0
C30LG versus C40LG	-25.243 +/- 25.2879	0
C30 DS-GTR versus C40LG	-24.143 +/- 18.1828	0
C40 DS-GTR versus C40LG	37.559 +/- 20.6661	0
C50LG versus C40LG	10.338 +/- 24.6963	0
C50 DS-GTR versus C40LG	29.576 +/- 31.6796	0
C60LG versus C40LG	5.656 +/- 37.8392	0
C60 DS-GTR versus C40LG	34.87 +/- 28.9665	0
CATGTR versus C40LG	236.029 +/- 47.1456	2
LG CAT versus C50 DS-GTR	203.159 +/- 30.0068	0
LG Gamma versus C50 DS-GTR	-5.554 +/- 44.959	0
DS-GTRCAT versus C50 DS-GTR	223.593 +/- 32.902	8
DS-GTR Gamma versus C50 DS-GTR	62.593 +/- 34.1056	0
WLSR5LG versus C50 DS-GTR	-16.082 +/- 54.9818	0
WLSR5DS-GTR versus C50 DS-GTR	70.595 +/- 45.1643	0
C20LG versus C50 DS-GTR	-68.124 +/- 37.2692	0
C20 DS-GTR versus C50 DS-GTR	-12.431 +/- 24.3602	0
C30LG versus C50 DS-GTR	-54.819 +/- 44.1134	0
C30 DS-GTR versus C50 DS-GTR	-53.719 +/- 22.1192	0
C40LG versus C50 DS-GTR	-29.576 +/- 31.6796	0
C40 DS-GTR versus C50 DS-GTR	7.983 +/- 26.2138	0
C50LG versus C50 DS-GTR	-19.238 +/- 21.8677	0
C60LG versus C50 DS-GTR	-23.92 +/- 50.3619	0
C60 DS-GTR versus C50 DS-GTR	5.294 +/- 31.875	0
CATGTR versus C50 DS-GTR	206.453 +/- 25.0631	2
LG CAT versus C50LG	222.397 +/- 44.8718	0
LG Gamma versus C50LG	13.684 +/- 36.597	0
DS-GTRCAT versus C50LG	242.831 +/- 51.0511	8
DS-GTR Gamma versus C50LG	81.831 +/- 33.6545	0
WLSR5LG versus C50LG	3.156 +/- 49.2354	0
WLSR5DS-GTR versus C50LG	89.833 +/- 44.4579	0
C20LG versus C50LG	-48.886 +/- 26.3235	0
C20 DS-GTR versus C50LG	6.807 +/- 21.4025	0
C30LG versus C50LG	-35.581 +/- 33.6168	0
C30 DS-GTR versus C50LG	-34.481 +/- 23.5682	0
C40LG versus C50LG	-10.338 +/- 24.6963	0
C40 DS-GTR versus C50LG	27.221 +/- 31.2412	0
C50 DS-GTR versus C50LG	19.238 +/- 21.8677	0
C60LG versus C50LG	-4.682 +/- 32.8207	0
C60 DS-GTR versus C50LG	24.532 +/- 16.767	0
CATGTR versus C50LG	225.691 +/- 40.5976	2
LG CAT versus C60 DS-GTR	197.865 +/- 50.9408	0
LG Gamma versus C60 DS-GTR	-10.848 +/- 33.6334	0
DS-GTRCAT versus C60 DS-GTR	218.299 +/- 55.9614	8
DS-GTR Gamma versus C60 DS-GTR	57.299 +/- 32.0082	0
WLSR5LG versus C60 DS-GTR	-21.376 +/- 44.5253	0
WLSR5DS-GTR versus C60 DS-GTR	65.301 +/- 39.0598	0
C20LG versus C60 DS-GTR	-73.418 +/- 26.9014	0
C20 DS-GTR versus C60 DS-GTR	-17.725 +/- 23.2855	0
C30LG versus C60 DS-GTR	-60.113 +/- 35.3015	0
C30 DS-GTR versus C60 DS-GTR	-59.013 +/- 30.6229	0
C40LG versus C60 DS-GTR	-34.87 +/- 28.9665	0
C40 DS-GTR versus C60 DS-GTR	2.689 +/- 38.1029	0
C50LG versus C60 DS-GTR	-24.532 +/- 16.767	0
C50 DS-GTR versus C60 DS-GTR	-5.294 +/- 31.875	0
C60LG versus C60 DS-GTR	-29.214 +/- 23.8064	0
CATGTR versus C60 DS-GTR	201.159 +/- 45.9911	2
LG CAT versus C60LG	227.079 +/- 65.9441	0
LG Gamma versus C60LG	18.366 +/- 36.1237	0
DS-GTRCAT versus C60LG	247.513 +/- 72.8878	8
DS-GTR Gamma versus C60LG	86.513 +/- 43.329	0
WLSR5LG versus C60LG	7.838 +/- 49.8619	0
WLSR5DS-GTR versus C60LG	94.515 +/- 47.4655	0
C20LG versus C60LG	-44.204 +/- 36.9467	0
C20 DS-GTR versus C60LG	11.489 +/- 43.1588	0
C30LG versus C60LG	-30.899 +/- 32.3832	0
C30 DS-GTR versus C60LG	-29.799 +/- 43.8716	0
C40LG versus C60LG	-5.656 +/- 37.8392	0
C40 DS-GTR versus C60LG	31.903 +/- 50.7906	0
C50LG versus C60LG	4.682 +/- 32.8207	0
C50 DS-GTR versus C60LG	23.92 +/- 50.3619	0
C60 DS-GTR versus C60LG	29.214 +/- 23.8064	0
CATGTR versus C60LG	230.373 +/- 61.9878	2
LG CAT versus CATGTR	-3.294 +/- 11.0799	0
LG Gamma versus CATGTR	-212.007 +/- 57.1035	0
DS-GTRCAT versus CATGTR	17.14 +/- 17.4412	8
DS-GTR Gamma versus CATGTR	-143.86 +/- 44.8443	0
WLSR5LG versus CATGTR	-222.535 +/- 64.4435	0
WLSR5DS-GTR versus CATGTR	-135.858 +/- 49.4715	0
C20LG versus CATGTR	-274.577 +/- 58.7005	0
C20 DS-GTR versus CATGTR	-218.884 +/- 45.7908	0
C30LG versus CATGTR	-261.272 +/- 53.9834	0
C30 DS-GTR versus CATGTR	-260.172 +/- 34.3622	0
C40LG versus CATGTR	-236.029 +/- 47.1456	0
C40 DS-GTR versus CATGTR	-198.47 +/- 40.5568	0
C50LG versus CATGTR	-225.691 +/- 40.5976	0
C50 DS-GTR versus CATGTR	-206.453 +/- 25.0631	0
C60LG versus CATGTR	-230.373 +/- 61.9878	0
C60 DS-GTR versus CATGTR	-201.159 +/- 45.9911	0
LG CAT versus DS-GTRCAT	-20.434 +/- 17.1572	0
LG Gamma versus DS-GTRCAT	-229.147 +/- 64.6082	0
DS-GTR Gamma versus DS-GTRCAT	-161 +/- 48.2159	0
WLSR5LG versus DS-GTRCAT	-239.675 +/- 67.2265	0
WLSR5DS-GTR versus DS-GTRCAT	-152.998 +/- 51.1391	0
C20LG versus DS-GTRCAT	-291.717 +/- 67.2154	0
C20 DS-GTR versus DS-GTRCAT	-236.024 +/- 52.0697	0
C30LG versus DS-GTRCAT	-278.412 +/- 67.0031	0
C30 DS-GTR versus DS-GTRCAT	-277.312 +/- 45.9466	0
C40LG versus DS-GTRCAT	-253.169 +/- 56.5234	0
C40 DS-GTR versus DS-GTRCAT	-215.61 +/- 49.5465	0
C50LG versus DS-GTRCAT	-242.831 +/- 51.0511	0
C50 DS-GTR versus DS-GTRCAT	-223.593 +/- 32.902	0
C60LG versus DS-GTRCAT	-247.513 +/- 72.8878	0
C60 DS-GTR versus DS-GTRCAT	-218.299 +/- 55.9614	0
CATGTR versus DS-GTRCAT	-17.14 +/- 17.4412	2
LG CAT versus DS-GTR Gamma	140.566 +/- 46.1317	0
LG Gamma versus DS-GTR Gamma	-68.147 +/- 21.4174	0
DS-GTRCAT versus DS-GTR Gamma	161 +/- 48.2159	8
WLSR5LG versus DS-GTR Gamma	-78.675 +/- 22.9245	0
WLSR5DS-GTR versus DS-GTR Gamma	8.002 +/- 16.6413	0
C20LG versus DS-GTR Gamma	-130.717 +/- 43.159	0
C20 DS-GTR versus DS-GTR Gamma	-75.024 +/- 33.9793	0
C30LG versus DS-GTR Gamma	-117.412 +/- 42.9447	0
C30 DS-GTR versus DS-GTR Gamma	-116.312 +/- 32.8665	0
C40LG versus DS-GTR Gamma	-92.169 +/- 24.7789	0
C40 DS-GTR versus DS-GTR Gamma	-54.61 +/- 34.7328	0
C50LG versus DS-GTR Gamma	-81.831 +/- 33.6545	0
C50 DS-GTR versus DS-GTR Gamma	-62.593 +/- 34.1056	0
C60LG versus DS-GTR Gamma	-86.513 +/- 43.329	0
C60 DS-GTR versus DS-GTR Gamma	-57.299 +/- 32.0082	0
CATGTR versus DS-GTR Gamma	143.86 +/- 44.8443	2
LG Gamma versus LG CAT	-208.713 +/- 58.0871	0
DS-GTRCAT versus LG CAT	20.434 +/- 17.1572	8
DS-GTR Gamma versus LG CAT	-140.566 +/- 46.1317	0
WLSR5LG versus LG CAT	-219.241 +/- 64.83	0
WLSR5DS-GTR versus LG CAT	-132.564 +/- 50.8255	0
C20LG versus LG CAT	-271.283 +/- 63.6738	0
C20 DS-GTR versus LG CAT	-215.59 +/- 51.0788	0
C30LG versus LG CAT	-257.978 +/- 55.8423	0
C30 DS-GTR versus LG CAT	-256.878 +/- 36.4176	0
C40LG versus LG CAT	-232.735 +/- 48.4326	0
C40 DS-GTR versus LG CAT	-195.176 +/- 42.362	0
C50LG versus LG CAT	-222.397 +/- 44.8718	0
C50 DS-GTR versus LG CAT	-203.159 +/- 30.0068	0
C60LG versus LG CAT	-227.079 +/- 65.9441	0
C60 DS-GTR versus LG CAT	-197.865 +/- 50.9408	0
CATGTR versus LG CAT	3.294 +/- 11.0799	2
LG CAT versus LG Gamma	208.713 +/- 58.0871	0
DS-GTRCAT versus LG Gamma	229.147 +/- 64.6082	8
DS-GTR Gamma versus LG Gamma	68.147 +/- 21.4174	0
WLSR5LG versus LG Gamma	-10.528 +/- 25.2568	0
WLSR5DS-GTR versus LG Gamma	76.149 +/- 30.3607	0
C20LG versus LG Gamma	-62.57 +/- 42.9091	0
C20 DS-GTR versus LG Gamma	-6.877 +/- 41.9219	0
C30LG versus LG Gamma	-49.265 +/- 31.8016	0
C30 DS-GTR versus LG Gamma	-48.165 +/- 33.2798	0
C40LG versus LG Gamma	-24.022 +/- 18.1796	0
C40 DS-GTR versus LG Gamma	13.537 +/- 35.0193	0
C50LG versus LG Gamma	-13.684 +/- 36.597	0
C50 DS-GTR versus LG Gamma	5.554 +/- 44.959	0
C60LG versus LG Gamma	-18.366 +/- 36.1237	0
C60 DS-GTR versus LG Gamma	10.848 +/- 33.6334	0
CATGTR versus LG Gamma	212.007 +/- 57.1035	2
